# Supplementary material for: Sequential Cascade Doping of Conjugated-Polymer-Wrapped Carbon Nanotubes for Highly Electrically Conductive Platforms
Source: Polymers (Basel). 2024 Jul 1;16(13):1884. doi: 10.3390/polym16131884 (PMC11244060; doi:10.3390/polym16131884)
Supplement: Supplementary file 1 [file polymers-16-01884-s001.zip]

Archive with 1 entries (1 files):
- polymers-3058961-supplementary.pdf
